# Supplementary material for: Adsorption of Methyl Red on Poly(diallyldimethylammonium) Chloride-Modified Clay
Source: Materials (Basel). 2025 Feb 10;18(4):766. doi: 10.3390/ma18040766 (PMC11857668; doi:10.3390/ma18040766)
Supplement: Supplementary file 1 [file materials-18-00766-s001.zip]

Archive with 1 entries (1 files):
- materials-3360615-supplementary.pdf
